# Supplementary material for: Antioxidant Activity and Inhibition of Liver Cancer Cells’ Growth of Extracts from 14 Marine Macroalgae Species of the Mediterranean Sea
Source: Foods. 2023 Mar 19;12(6):1310. doi: 10.3390/foods12061310 (PMC10048654; doi:10.3390/foods12061310)
Supplement: Supplementary file 1 [file foods-12-01310-s001.zip]

Archive with 2 entries (2 files):
- Supplement Figure S1.pdf
- Supplement Figure S2.pdf
